# Supplementary material for: Investigation of Chemical Compositions and Biological Activities of Mentha suaveolens L. from Saudi Arabia
Source: Molecules. 2022 May 5;27(9):2949. doi: 10.3390/molecules27092949 (PMC9099798; doi:10.3390/molecules27092949)
Supplement: Supplementary file 1 [file molecules-27-02949-s001.zip]

Archive with 1 entries (1 files):
- molecules-1685651-supplementary.pdf
